# Supplementary material for: Chemical Constituents with Anti-Lipid Droplet Accumulation and Anti-Inflammatory Activity from Elaeagnus glabra
Source: Plants (Basel). 2023 Aug 14;12(16):2943. doi: 10.3390/plants12162943 (PMC10458971; doi:10.3390/plants12162943)
Supplement: Supplementary file 1 [file plants-12-02943-s001.zip]

Archive with 1 entries (1 files):
- plants-2542497-supplementary.pdf
